# Supplementary material for: Effect of Medication Therapy Management by Pharmaceutical Care on Blood Pressure and Cardiovascular Risk in Hypertension: A Systematic Review, Meta-Analysis, and Meta-Regression
Source: Pharmaceuticals (Basel). 2023 Jun 6;16(6):845. doi: 10.3390/ph16060845 (PMC10302324; doi:10.3390/ph16060845)
Supplement: Supplementary file 1 [file pharmaceuticals-16-00845-s001.zip]

Archive with 1 entries (1 files):
- pharmaceuticals-2346905-supplementary.pdf
